# Supplementary material for: High seroprevalence for SARS-CoV-2 among household members of essential workers detected using a dried blood spot assay
Source: PLoS One. 2020 Aug 14;15(8):e0237833. doi: 10.1371/journal.pone.0237833 (PMC7428174; doi:10.1371/journal.pone.0237833)
Supplement: S1 Data — (XLSX) [file pone.0237833.s001.xlsx]

## Sheet: dilution series
OD results for CR3022 dilution series in the presence and absence of RBD coating antigen
CR3022, 2.0 ug/mL RBD
25	3.3225
12.5	3.093
6.25	2.327
3.125	1.4815
1.5625	0.744
0.78125	0.4075
0.390625	0.15
0.195312	0.126
0.0976562	0.114
0	0.09
CR3022, 0.0 ug/mL RBD
25	0.096
12.5	0.1275
6.25	0.1515
3.125	0.1635
1.5625	0.1415
0.78125	0.105
0.390625	0.1155
0.195312	0.1255
0.0976562	0.1735
0	0.1575

## Sheet: LLD
Data for calculation of lower limit of detection
CR3022, ug/mL	OD490
25	2.828
12.5	2.05
6.25	1.315
3.125	0.623
1.5625	0.316
0.78125	0.151
0.390625	0.105
0.195312	0.086
0.0976562	0.088
0	0.0874
0	0.091
0	0.111
0	0.085
0	0.071
0	0.099
0	0.082
0	0.101
0	0.079
0	0.069
0	0.086

## Sheet: ODsPOS&NEG
OD values for PCR confirmed cases and confirmed negative samples
negative	OD
1	0.0895
2	0.0955
3	0.1295
4	0.0895
5	0.0455
6	0.0915
7	0.0875
8	0.0685
9	0.144
10	0.057
11	0.083
12	0.0945
13	0.1135
14	0.1505
15	0.1555
16	0.094
17	0.0505
18	0.0915
19	0.1185
20	0.075
21	0.0205
22	0.0425
23	0.039
positive
1	0.393
2	0.3835
3	3.4205
4	0.4175
5	3.518
6	0.2845
7	0.389
8	0.7565
9	0.5545
10	1.095
11	1.4165
12	3.4875
13	3.1085
14	1.5465
15	2.858
16	0.6415
17	2.6765
18	0.155
19	1.162
20	1.514
21	0.775
22	0.711
23	1.559
24	0.9435
25	2.8795
26	0.287

## Sheet: DBS-serum
Data for comparison of results from matched serum and DBS samples (ug/mL)
ID	DBS	serum
1	1.01486	1.9516
2	10.248	10.5562
3	0.618791	0.544913
4	0.929988	1.02833
5	2.02439	2.20736
6	3.03243	3.72507
7	3.98985	4.54295
8	10.1572	10.2779
9	9.02856	9.41225
10	0.118493	0.190781
11	0.146784	0.218887
12	0.0410661	0.010905
13	0.0961584	0.0614952
14	0.05	0
15	0.0887135	0
16	0.0365992	0
17	0.233145	0.169702

## Sheet: intra-assay CV
OD values for 10 replicates of 8 samples used to calculate intra-assay variability
ug/mL	1	2	3	4	5	6	7	8	9	10
6.25	2.746	2.969	2.64	2.886	2.503	2.582	2.938	2.969	2.75	2.942
3.125	1.565	1.771	1.77	1.762	1.492	1.636	1.838	1.735	1.805	1.87
1.56	0.9	0.908	0.944	0.889	0.878	0.878	1.071	0.937	0.986	0.984
0.78	0.5	0.505	0.476	0.472	0.456	0.454	0.448	0.432	0.462	0.458
0.6	0.369	0.369	0.373	0.354	0.337	0.375	0.369	0.349	0.392	0.372
0.39	0.166	0.146	0.143	0.141	0.148	0.129	0.127	0.122	0.132	0.125
0.19	0.106	0.137	0.106	0.114	0.107	0.125	0.109	0.114	0.109	0.137
0	0.07	0.08	0.085	0.075	0.08	0.077	0.084	0.083	0.072	0.074

## Sheet: IgG
IgG values (ug/mL) for all participants in community-based sample.
ID	IgG
1	0
2	0
3	0
4	0
5	0
6	0
7	0
8	0
9	0
10	0
11	0
12	0
13	0
14	0
15	0
16	0
17	0
18	0
19	0
20	0
21	0
22	0
23	0
24	0
25	0
26	0
27	0
28	0
29	0
30	0
31	0
32	0
33	0
34	0
35	0
36	0
37	0
38	0
39	0
40	0
41	0
42	0
43	0
44	0
45	0
46	0
47	0
48	0
49	0
50	0
51	0
52	0
53	0
54	0
55	0
56	0
57	0
58	0
59	0
60	0
61	0
62	0
63	0
64	0
65	0
66	0
67	0
68	0
69	0
70	0
71	0
72	0
73	0
74	0
75	0
76	0
77	0
78	0.069
79	0.077
80	0.083
81	0.141
82	0.159
83	0.179
84	0.186
85	0.199
86	0.203
87	0.205
88	0.217
89	0.221
90	0.227
91	0.228
92	0.235
93	0.239
94	0.245
95	0.249
96	0.263
97	0.27
98	0.27
99	0.27
100	0.284
101	0.286
102	0.289
103	0.296
104	0.298
105	0.299
106	0.3
107	0.302
108	0.31
109	0.32
110	0.32
111	0.32
112	0.333
113	0.335
114	0.339
115	0.34
116	0.34
117	0.345
118	0.35
119	0.35
120	0.352
121	0.354
122	0.356
123	0.358
124	0.358
125	0.362
126	0.364
127	0.367
128	0.37
129	0.37
130	0.373
131	0.389
132	0.39
133	0.39
134	0.39
135	0.392
136	0.396
137	0.4
138	0.4
139	0.403
140	0.407
141	0.409
142	0.409
143	0.412
144	0.417
145	0.42
146	0.422
147	0.425
148	0.431
149	0.434
150	0.435
151	0.436
152	0.437
153	0.44
154	0.44
155	0.442
156	0.454
157	0.457
158	0.465
159	0.468
160	0.469
161	0.469
162	0.474
163	0.479
164	0.479
165	0.482
166	0.511
167	0.518
168	0.529
169	0.53
170	0.542
171	0.543
172	0.55
173	0.6
174	0.610996
175	0.618791
176	0.627
177	0.636
178	0.64
179	0.667
180	0.709
181	0.732
182	0.79
183	0.815
184	0.83
185	0.852
186	0.925
187	0.929988
188	0.94
189	0.94
190	1.01486
191	1.1
192	1.13295
193	1.18
194	1.22965
195	1.23
196	1.33
197	1.42284
198	1.59
199	1.83502
200	1.86
201	2.02439
202	2.14326
203	2.4
204	2.40582
205	2.6476
206	2.98
207	3.03243
208	3.28417
209	3.51216
210	3.58949
211	3.7
212	3.81861
213	3.98985
214	4.10963
215	4.2
216	4.68222
217	5.43944
218	5.56222
219	5.60944
220	6.23569
221	6.50877
222	6.53898
223	7
224	7.15691
225	7.46778
226	9.02856
227	9.83121
228	10.0068
229	10.1572
230	10.248
231	10.5169
232	10.5981
